# Supplementary material for: Outcome and clinical course of EHEC O104 infection in hospitalized patients: A prospective single center study
Source: PLoS One. 2018 Feb 8;13(2):e0191544. doi: 10.1371/journal.pone.0191544 (PMC5805174; doi:10.1371/journal.pone.0191544)
Supplement: S2 Fig — (XLS) [file pone.0191544.s002.xls]

## Sheet: SPSS
Nr.				geb.							Serotyp	Shiga-1	Shiga-2	Intimingen	HUS[1/0]	superinfection	Clostridien [1/0]	Noro [1/0]	Campylobacter [1/0]	more superinfections	Urin status	leucocytes-urine	erytrocytes-urine	dysmorph-Urine[1/0]	Proteinuria		EHEC in urine	diarrhea		bloody diarrhea		abdominal pain		nausea		emesis		pain	fever	Degree celcius	family	work	related	vacation		previous renal impairment	known hypertension	complications	HUS [1/0]
1									0	0		0	1	0	0	1	1	1	0	0								1		1		1		0		0		2	0		0	0	0	0		0	_	1	0
2									0	0		0	1	0	0	1	1	1	0	0								1		1		1		1		1		1	0		0	0	0	1		0	0		0
3									2	0		0	1	0	1	0	0	0	0	0		positive	positive	0	positive	1	0	1		1		1		1		1		1	0		0	0	0	1		0	0		1
4									0	0		0	1	0	1	1	1	1	0	0		positive	positive		positive		0	1		1		1		0		0		2	0		0	0	0	1		0	1		1
5									1	1		0	1	0	1	0	0	0	0	0		negative	positive		negative		0	1		1		1		0		0		3	0		0	0	0	0		0	0		1
6									0	0		0	1	0	0	1	1	1	0	0		positive	positive		positive	1	0	1		1		1		0		0		1	0		0	1	0	1		0	1		0
7									0	0		0	1	1	1	1	1	0	0	0								1		1		1		0		0		2	0		0	0	0	1		0	0		1
8									0	0		0	1	1	0	0	0	0	0	0								1		1		1		0		0		3	0		0	0	0	1		0	0		0
9									0	0		0	1	0	1	1	1	1	0	0		negative	positive	0	positive	1	0	1		1		1		1		1		2	1	38	0	0	0	0		0	0		1
10									2	0		0	1	0	1	1	0	1	0	0		negative	positive	0	positive		0	1		0		1		1		1		2	0		0	0	0	0		0	0		1
11									2	1		0	1	0	1	0	0	0	0	0		positive	positive		positive		0	1		1		0		1		1		0	0		0	0	0	1		0	1		1
12									0	0		0	1	0	1	0	0	0	0	0		negative	positive		positive	1		1		1		1		1		1		1	1	38.5	0	0	0	0		0	0		1
13									0	0		0	1	0	0	1	0	1	0	0		negative	negative		negative			1		1		1		0		0		1	0		0	0	0	0		0	0		0
14									0	0		0	1	0	1	1	0	1	0	0								1		1		1		0		0		2	0		0	0	0	0		0	0		1
15							s		1	0		0	1	0	0	0	0	0	0	0								1		1		1		0		0		2	0		1	0	0	0		0	0		0
16									0	0		0	1	0	1	1	1	0	0	0		negative	positive		positive		0	1		1		1		0		0		2	0		0	0	0	0		0	0		1
17									0	0		0	1	0	1	1	0	1	0	0		positive	positive		positive	0		1		1		1		1		1		2	0		0	0	0	0		0	0		1
18									1	1		0	1	0	1	0	0	0	0	0								1		1		1		1		1		2	0		0	0	0	1		0	0		1
19									0	0		0	1	1	1	1	1	0	0	0							0	1		1		0		0		0		0	0		0	1	0	0		0	1		1
20									1	0		0	1	0	1	1	0	1	0	0		positive	positive		positive		0	1		1		1		1		1		2	0		0	0	0	0		0	0		1
21									1	0		0	1	0	1	1	1	0	1	0		positive	positive	10	positive	1	0	1		1		1		1		0		1	0		0	0	0	1		0	0		1
22									1	0		0	1	0	0	1	1	1	0	0		negative	positive		negative		0	1		1		1		1		1		2	0		0	0	0	1		0	0		0
23									1	0		0	1	0	0	1	1	1	0	0								1		1		1		1		1		2	0		0	0	0	0		0	0		0
24									2	0		0	1	0	0	1	1	1	0	0								1		1		1		0		0		2	0		0	0	0	0		0	1		0
25									0	0		0	1	0	1	1	1	1	0	0		positive	positive		positive		0	1		1		1		1		1		2	0		0	0	0	0		0	0		1
26									0	1		0	1	0	1	0	0	0	0	0		positive	positive		positive		0	1		1		1		1		0		5	0		0	0	0	1		0	0		1
27									1	1		0	1	0	1	0	0	0	0	0							0			1		1		1		1		2	1	38.5	0	1	0	0		0	0		1
28									0	0		0	1	0	0	1	1	1	0	0							0	1		1		1		0		0		2	0		0	0	0	0		0	1		0
29									2	0		0	1	0	0	1	0	1	0	0							0	1		1		1		0		0		2	0		1	0	0	0		0	0		0
30									1	0		0	1	1	1	1	1	1	0	0		positive	positive		positive		0	1		1		1		1		1		2	0		0	0	0	0		0	0		1
31									1	0		0	1	1	1	0	0	0	0	0							0	1		1		1		1		1		2	0		0	0	0	1		0	1		1
32									1	0		0	1	1	0	1	1	1	0	0								1		1		1		1		1		2	0		0	1	0	1		0	0		0
33									2	0		0	1	1	1	0	0	0	0	0		positive				1	0	1		1		1		0		0		2	0		0	0	0	1		0	0		1
34									0	0		0	1	0	0	1	1	1	0	0							0	1		1		1		1		0		2	0		0	1	0	0		0	0		0
35									2	0		0	1	0	0	0	0	0	0	0								1		1		1		1		1		2	0		0	0	0	1		0	0		0
36									0	0					1	1	0	1	0	0		negative	positive		positive		0	1		1		1		1		1			0		0	0	0	0		0	0		1
37									1	0		0	1	0	1	1	1	1	0	0							0	1		1		1		0		0		2	1	38.5	1	0	0	0		0	0		1
38									0	0		0	1	0	0	1	1	1	0	0								1		1		1		0		0		1	0		0	1	0	0		0	0		0
39									0	0		0	1	1	0	1	0	0	0	Adenovirus		negative	negative		negative		0	1		1		1		1		1			0		0	0	0	0		0	0		0
40									0	0		0	1	0	0	0	0	0	0	0		positive	negative		negative		0	1		1		0		0		0		0	0		0	0	0	0		0	0		0
41									1	0		0	1	1	1	0	0	0	0	0		negative	negative		negative		0	1		1		1		1		1		1	0		0	0	0	0		0	0		1
42									5	0		0	1	0	0	0	0	0	0	0								1		1		1		1		0		2	0		0	0	0	0		0	0		0
43									1	0		0	1	0	1	1	0	1	0	0								1		1		1		1		1		2	0		0	0	0	1		0	0		1
44									2	0					1	0	0	0	0	0		negative	positive		positive		0	1		0		0		1		1		0	0		0	0	0	0		0	0		1
45									3	0		0	1	0	1	0	0	0	0	0		negative	positive		positive	0	1	1		1		1		0		0		5	0		0	0	0	0		0	0		1
46									0	0		0	1	1	1	0	0	0	0	0							0	1		1		1		0		0		2	0		1	0	0	0		0	0		1
47									1	0		0	1	0	0	1	1	1	0	0		negative	positive		positive		0	1		1		1		1		1		2	0		0	0	0	0		0	0		0
48									1	1		0	1	1	1	0	0	0	0	0							0	1		1		0		1		1		0	0		0	0	0	0		0	0		1
49									2	0		0	1	1	0	0	0	0	0	0		negative	negative		positive			1		1		1		1		0		2	0		0	0	0	1		0	0		0
50									4	0		0	1	1	1	0	0	0	0	0		negative	positive	negative	positive			1		0		1		1		1		2	0		0	1	0	0		0	0		1
51									3	0		0	1	0	1	0	0	0	0	0		positive	positive		positive			1		1		1		0		0		2	0		1	0	0	0		0	0		1
52									2	0		0	1	1	0	1	1	0	0	0		negative	negative		negative		0	1		1		1		1		0		2	0		0	0	0	0		0	0		0
53									1	0		0	1	0	1	1	1	1	0	0		negative	positive		positive	0	0	1		1		1		0		0			1	38.4	0	0	0	1		0	0		1
54									2	0		0	1	0	1	0	0	0	0	0		positive	positive		positive	0		1		1		1		1		0			0		0	1	0	1		0	0		1
55									2	0		0	1	1	1	0	0	0	0	0		positive	positive		positive		0	1		1		1		1		0		7	0		0	0	0	0		0	0		1
56									2	0		0	1	1	1	1	1	1	0	0							0	1		1		1		0		0		1	0		0	0	0	1		0	0		1
57									3	1		0	1	1	0	0	0	0	0	0		negative	positive		positive		0	1		1		0		0		0		0	0		0	0	0	0		0	1		0
58									0	0		0	1	1	0	1	1	0	0	0		negative	negative	0	negative	1	0	1		1		1		1		0		2	0		0	0	1	0		0	0		0
59									1	1		0	1	0	0	1	1	0	0	0								1		0		0		0		0		0	0		0	0	0	0		1	1		0
60									1	1		0	1	1	1	0	0	0	0	0								1		1		1		0		0		1	1	38.5	0	0	0	0		0	0		1
61									0	0		0	1	0	0	1	1	0	0	0								1		1		1		0		0		2	0		1	0	0	0		0	0		0
														19	36	35	26	26	1	Adenovirus 1						7	1	60		57		54		34		25			6		6	8	1	20		1	9		36
																																					1	17
																																					2	35
																																					3	2
																																					4	0
																																					5	2
																																					6	0
																																					7	1
[truncated: 45 more columns]

## Sheet: Kumulativ
Nr.											Serotyp	Shiga-1	Shiga-2	Intimingen	HUS[1/0]	superinfection	Clostridien [1/0]	Noro [1/0]	Campylobacter [1/0]	more superinfections		leucocytes-urine	erytrocytes-urine	dysmorph-Urine[1/0]	Proteinuria		EHEC in urine	diarrhea						nausea		emesis		pain	fever	Degree celcius	family	work	related	vacation		previous renal impairment	known hypertension	complications	HUS [1/0]
1									0	0		0	1	0	0	1	1	1	0	0						-1	-1	1						0		0		2	0		0	0	0	0		0	0		0
2									0	0		0	1	0	0	1	1	1	0	0						-1	-1	1						1		1		1	0		0	0	0	1		0	0		0
3									2	0		0	1	0	1	0	0	0	0	0		positive	positive	0	positive	1	0	1						1		1		1	0		0	0	0	1		0	0		1
4									0	0		0	1	0	1	1	1	1	0	0		positive	positive	-1	positive	-1	0	1						0		0		2	0		0	0	0	1		0	1		1
5									1	1		0	1	0	1	0	0	0	0	0		negative	positive		negative	-1	0	1						0		0		3	0		0	0	0	0		0	0		1
6									0	0		0	1	0	0	1	1	1	0	0		positive	positive	-1	positive	1	0	1						0		0		1	0		0	1	0	1		0	1		0
7									0	0		0	1	1	1	1	1	0	0	0								1						0		0		2	0		0	0	0	1		0	0		1
8									0	0		0	1	1	0	0	0	0	0	0						-1	-1	1						0		0		3	0		0	0	0	1		0	0		0
9									0	0		0	1	0	1	1	1	1	0	0		negative	positive	0	positive	1	0	1						1		1		2	1	38	0	0	0	0		0	0		1
10									2	0		0	1	0	1	1	0	1	0	0		negative	positive	0	positive	-1	0	1						1		1		2	0		0	0	0	0		0	0		1
11									2	1		0	1	0	1	0	0	0	0	0		positive	positive	-1	positive	-1	0	1						1		1		0	0		0	0	0	1		0	1		1
12									0	0		0	1	0	1	0	0	0	0	0		negative	positive		positive	1		1						1		1		1	1	38.5	0	0	0	0		0	0		1
13									0	0		0	1	0	0	1	0	1	0	0		negative	negative		negative	-1	-1	1						0		0		1	0		0	0	0	0		0	0		0
14									0	0		0	1	0	1	1	0	1	0	0						-1	-1	1						0		0		2	0		0	0	0	0		0	0		1
15									1	0		0	1	0	0	0	0	0	0	0						-1	-1	1						0		0		2	0		1	0	0	0		0	0		0
16									0	0		0	1	0	1	1	1	0	0	0		negative	positive		positive	-1	0	1						0		0		2	0		0	0	0	0		0	0		1
17									0	0		0	1	0	1	1	0	1	0	0		positive	positive	-1	positive	0		1						1		1		2	0		0	0	0	0		0	0		1
18									1	1		0	1	0	1	0	0	0	0	0						-1	-1	1						1		1		2	0		0	0	0	1		0	0		1
19									0	0		0	1	1	1	1	1	0	0	0						-1	0	1						0		0		0	0		0	1	0	0		0	1		1
20									1	0		0	1	0	1	1	0	1	0	0		positive	positive	-1	positive	-1	0	1						1		1		2	0		0	0	0	0		0	0		1
21									1	0		0	1	0	1	1	1	0	1	0		positive	positive	10	positive	1	0	1						1		0		1	0		0	0	0	1		0	0		1
22									1	0		0	1	0	0	1	1	1	0	0		negative	positive	-1	negative	-1	0	1						1		1		2	0		0	0	0	1		0	0		0
23									1	0		0	1	0	0	1	1	1	0	0						-1	-1	1						1		1		2	0		0	0	0	0		0	0		0
24									2	0		0	1	0	0	1	1	1	0	0						-1	-1	1						0		0		2	0		0	0	0	0		0	1		0
25									0	0		0	1	0	1	1	1	1	0	0		positive	positive		positive	-1	0	1						1		1		2	0		0	0	0	0		0	0		1
26									0	1		0	1	0	1	0	0	0	0	0		positive	positive		positive	-1	0	1						1		0		5	0		0	0	0	1		0	0		1
27									1	1		0	1	0	1	0	0	0	0	0							0	-1						1		1		2	1	38.5	0	1	0	0		0	0		1
28									0	0		0	1	0	0	1	1	1	0	0						-1	0	1						0		0		2	0		0	0	0	0		0	1		0
29									2	0		0	1	0	0	1	0	1	0	0							0	1						0		0		2	0		1	0	0	0		0	0		0
30									1	0		0	1	1	1	1	1	1	0	0		positive	positive		positive	-1	0	1						1		1		2	0		0	0	0	0		0	0		1
31									1	0		0	1	1	1	0	0	0	0	0						-1	0	1						1		1		2	0		0	0	0	1		0	1		1
32									1	0		0	1	1	0	1	1	1	0	0						-1	-1	1						1		1		2	0		0	1	0	1		0	0		0
33									2	0		0	1	1	1	0	0	0	0	0		positive	-1	-1	-1	1	0	1						0		0		2	0		0	0	0	1		0	0		1
34									0	0		0	1	0	0	1	1	1	0	0						-1	0	1						1		0		2	0		0	1	0	0		0	0		0
35									2	0		0	1	0	0	0	0	0	0	0						-1	-1	1						1		1		2	0		0	0	0	1		0	0		0
36									0	0					1	1	0	1	0	0		negative	positive		positive		0	1						1		1		-1	0		0	0	0	0		0	0		1
37									1	0		0	1	0	1	1	1	1	0	0						-1	0	1						0		0		2	1	38.5	1	0	0	0		0	0		1
38									0	0		0	1	0	0	1	1	1	0	0						-1	-1	1						0		0		1	0		0	1	0	0		0	0		0
39									0	0		0	1	1	0	1	0	0	0	Adenovirus		negative	negative	-1	negative	-1	0	1						1		1		-1	0		0	0	0	0		0	0		0
40									0	0		0	1	0	0	0	0	0	0	0		positive	negative	-1	negative	-1	0	1						0		0		0	0		0	0	0	0		0	0		0
41									1	0		0	1	1	1	0	0	0	0	0		negative	negative	-1	negative	-1	0	1						1		1		1	0		0	0	0	0		0	0		1
42									5	0		0	1	0	0	0	0	0	0	0						-1	-1	1						1		0		2	0		0	0	0	0		0	0		0
43									1	0		0	1	0	1	1	0	1	0	0								1						1		1		2	0		0	0	0	1		0	0		1
44									2	0					1	0	0	0	0	0		negative	positive	-1	positive	-1	0	1						1		1		0	0		0	0	0	0		0	0		1
45									3	0		0	1	0	1	0	0	0	0	0		negative	positive	-1	positive	0	1	1						0		0		5	0		0	0	0	0		0	0		1
46									0	0		0	1	1	1	0	0	0	0	0						-1	0	1						0		0		2	0		1	0	0	0		0	0		1
47									1	0		0	1	0	0	1	1	1	0	0		negative	positive	-1	positive	-1	0	1						1		1		2	0		0	0	0	0		0	0		0
48									1	1		0	1	1	1	0	0	0	0	0						-1	0	1						1		1		0	0		0	0	0	0		0	0		1
49									2	0		0	1	1	0	0	0	0	0	0		negative	negative	-1	positive	-1	-1	1						1		0		2	0		0	0	0	1		0	0		0
50									4	0		0	1	1	1	0	0	0	0	0		negative	positive	negative	positive	-1	-1	1						1		1		2	0		0	1	0	0		0	0		1
51									3	0		0	1	0	1	0	0	0	0	0		positive	positive		positive			1						0		0		2	0		1	0	0	0		0	0		1
53									2	0		0	1	1	0	1	1	0	0	0		negative	negative	-1	negative	-1	0	1						1		0		2	0		0	0	0	0		0	0		0
54									1	0		0	1	0	1	1	1	1	0	0		negative	positive	-1	positive	0	0	1						0		0		-1	1	38.4	0	0	0	1		0	0		1
55									2	0		0	1	0	1	0	0	0	0	0		positive	positive	-1	positive	0		1						1		0		-1	0		0	1	0	1		0	0		1
56									2	0		0	1	1	1	0	0	0	0	0		positive	positive		positive	-1	0	1						1		0		7	0		0	0	0	0		0	0		1
57									2	0		0	1	1	1	1	1	1	0	0							0	1						0		0		1	0		0	0	0	1		0	0		1
58									3	1		0	1	1	0	0	0	0	0	0		negative	positive	-1	positive		0	1						0		0		0	0		0	0	0	0		0	1		0
60									0	0		0	1	1	0	1	1	0	0	0		negative	negative	0	negative	1	0	1						1		0		2	0		0	0	1	0		0	0		0
61									1	1		0	1	0	0	1	1	0	0	0						-1	-1	1						0		0		0	0		0	0	0	0		1	1		0
63									1	1		0	1	1	1	0	0	0	0	0						-1	-1	1						0		0		1	1	38.5	0	0	0	0		0	0		1
65									0	0		0	1	0	0	1	1	0	0	0						-1	-1	1						0		0		2	0		1	0	0	0		0	0		0
[truncated: 170 more columns]
