# Supplementary material for: Outcome and clinical course of EHEC O104 infection in hospitalized patients: A prospective single center study
Source: PLoS One. 2018 Feb 8;13(2):e0191544. doi: 10.1371/journal.pone.0191544 (PMC5805174; doi:10.1371/journal.pone.0191544)
Supplement: S3 Fig — (XLS) [file pone.0191544.s003.xls]

## Sheet: Follow up 1
EHEC-AKA-Nr.	1	2	5	6	7	8	11	12	13	14	15	16	17	18	20	22	23	25	27	28	29	30	31	32	33	34	35	37	38	41	42	43	44	45	46	47	48	50	51	53	54	55	57	58	60	63
CRP	5.4	0.3	2	0.3	1.6	0.4	1.7	2.3	4.4	2	3.3	0.2	1.9	0.7	0.7	0.9	0.3	0.3	0.7	0.3	0.2	1	4.1	3.9	1.7	1.5	0.2	1.2	3.9	5	3.5	5.6	0.5	0.2	1.2	3.8	0.2	0.6	2	4.3	0.2	0.5	0.2	7.1	0.4	0.6
Kreatinin	0.7	0.9	0.7	1	0.7	0.8	1	0.7	1.1	0.9	0.7	0.8	2.2	1	1	0.7	1	1.3	0.8	0.7	0.8	1.1	0.7	1	1.2	0.8	0.8	0.8	0.7	0.7	0.8	3.6	0.7	1.3	0.9	0.9	1.1	1.1	0.9	0.8	1.5	2.2	0.8	0.8	0.9	1
Krea >1,2	0	0	0	0	0	0	0	0	0	0	0	0	1	0	0	0	0	1	0	0	0	0	0	0	1	0	0	0	0	0	0	1	0	1	0	0	0	0	0	0	1	1	0	0	0	0
GFR (MDRD abbr.)	90	90	89	81	90	90	54	90	72	90	29	87	24	62	66	87		44	81	85	80	56	78	79	62	89	90	90	90	90	81	15	90	63	90	59	78	70	72	90	58	35	77	90	90	87
Harnstoff	21	20	34	25	32	24	64	20	31	30	90	33	69	23	39	30	36	40	44	21	29	35	39	41	49	26	17	32	22	22	25	43	22	43	34	42	34	34	32	32	56	61	29	32	28	39
Natrium	139	141	140	141	139	140	142	140	142	138	140	141	138	141	142	138	141	142	140	140	139	138	137	140	138	138	141	141	137	139	140	132	138	140	136	139	141	136	139	140	141	137	140	138	141	141
Kalium	3.7	3.78	4.12	3.97	3.84	3.96	4.33	3.58	4.11	4.11	4.05	3.94	4.43	4.42	4.03	3.59	3.99	3.92	3.79	3.96	3.89	4.2	3.95	3.86	4.3	3.78	3.6	4.22	3.92	3.46	3.69	4.61	3.53	3.71	3.92	3.79	3.69	3.75	4.36	4.17	4.17	4.9	3.96	3.53	4.07	4.36
Calcium	2.44	2.45	2.37	2.4	2.25	2.38	2.45	2.33	2.44	2.37	2.39	2.6	2.36	2.48	2.38	2.34	2.4	2.41	2.44	2.3	2.36	2.36	2.27	2.33	2.3	2.29	2.41	2.51	2.31	2.28	2.32		2.21	2.36	2.37	2.34	2.49	2.29	2.36	2.46	2.33	2.33	2.26	2.54	2.34	2.3
Ca (korrig, auf Alb,)	2.41	2.37	2.38	2.39	2.31	2.41	2.49	2.47	2.45	2.37	2.42	2.35	2.46	2.46	2.41	2.4	2.14	2.47	2.46	2.29	2.32	2.35	2.39	2.45	2.36	2.34	2.38	2.4	2.46	2.37	2.36		2.19	2.29	2.39	2.42	2.45	2.27	2.39	2.54	2.26	2.38	2.3	2.61	2.28	2.34
Phosphat	0.96	1.18	0.66	0.99	1.17	1.05	1.06	1.28	1.14	1.08	1.24	1.26	1.43	1.29	1.06	0.98	0.83	1.19	1.22	0.95	0.85	1.11	0.93	1.12	0.89	1.23	1.14	1.13	1.13	1.04	1.05		1.36	1.05	0.89	1.17	0.98	1.07	0.92	0.95	0.98	1.19	1.08	0.79	1.07	0.98
ALAT (GPT)	10	27	17	23	25	20	17	17	53	55	20	17	14	595	16	11	22	17	32	14	18	10	39	20	18	22	7	15	32	8	16	6	17	61	23	13	18	21	17	26	19	33	13	12	26	30
AP	41	62	52	46	96	70	88	59	65	79	81	67	79	80	46	46		52	99	37	56	54	79	90	62	48	74	63	60	50	64	100	56	58	56	74	74	48	48	71	66	166	50	84	62	67
yGT	13	21	18	34	26	21	22	13	63	41	13	10	29	83	13	14	21	35	34	17	22	14	17	26	20	20	12	14	14	10	17	20	13	120	16	13	15	16	16	21	18	34	8	34	22	21
LDH	173	129	156	153	183	156	203	165	164	139	137	162	152	370	127	191	154	145	155	105	150	160	163	162	158	149	142	144	140	115	134	198	154	156	170	129	174	139	127	173	147	176	146	158	203	207
CK	135	54	81	150	162	77	45	116	107	100	38	247	87	76	54	90		133	41	113	78	120	116	131	76	94	67	162	68	50	65	26	108	108	109	75	152	161	72	200	79	93	75	77	276	633
Lipase	38	20	28	19	42	10	55	14	26	20	18	9	37	59	55	58		18	26	14	27	18	32	36	16	26	19	16	27	20	24	35	25	25	26	29	45	50	58	8	21	39	13	31	49	36
Bilirubin gesamt	0.2	0.9	0.4	0.9	0.2	0.4	0.3	0.3	0.3	2.3	0.4	0.5	0.4	0.3	0.3	0.4		0.4	0.3	0.3	0.4	0.3	0.2	0.5	0.3	0.2	0.3	0.6	0.4	0.2	0.3	0.4	0.2	0.9	0.5	0.2	0.8	0.4	0.2	0.6	0.7	1	0.5	0.4	0.7	0.3
Glucose (Hep.Plasma)	100	85	113	74	100	105	90	65	89	107	84	101	58	80	89	96	88	86	97	94	115	94	192	81	97	84	87	91	92	115	82	93	120	88	107	95	83	112	102	96	115	88	82	92	89	109
Quick	120	104	107	90	116	109	118	110	110	89	118	95	105	114	114	112		112	120	109	101	107	120	112	107	109	120	93	107	105	120	120	101	102	110	120	109	107	120	95	105	112	101	95	112	102
INR	0.9	0.98	0.96	1.07	0.91	0.95	0.9	0.94	0.94	1.08	0.9	1.03	0.97	0.92	0.92	0.93		0.93	0.83	0.95	0.99	0.96	0.82	0.93	0.96	0.95	0.86	1.05	0.96	0.97	0.87	0.9	0.99	0.99	0.94	0.9	0.95	0.96	0.89	1.03	0.97	0.93	0.99	1.03	0.93	0.99
PTT	25	27	30	31	26	32	28	28	32	31	25	27	41	33	27	26		27	27	26	27	28	26	31	29	25	30	29	27	28	30	27	31	26	26	30	27	27	30	30	27	51	30	28	25	26
Leukozyten	5.8	4.4	6.7	4.6	5.4	8.7	6.5	5.3	7.2	5.1	5.4	5.6	5.8	5.5	4.6	8.9	6	4.7	3.8	6.2	5.4	5	7.5	8	6.9	6.1	4.2	6.2	5.3	7.1	7	9.3	4.3	5.4	5.1	7	5.2	6.5	kein Mat.	8.4	5.3	5.1	3	8.4	4	6.2
Erythrozyten	4.4	4.9	4.2	5	3.9	5	4	4.4	5	4.6	4.3	4.3	4.8	5	4.4	4.8	5.09	4	3.9	4	4.6	3.8	4.1	4.7	4.7	4.1	4.9	5.2	4.7	4.3	4	4.1	4	5	4.5	3.8	4.9	4.8	kein Mat.	5.3	4.4	5	4.4	5.7	4.6	4.5
Hb	12.7	15.2	12.7	14.5	12.2	14.9	12	11.9	14.8	14.3	13.3	13.1	13.9	14.5	13.1	11.5	15.2	11.3	11.7	12.1	13.7	11.6	12.1	14.9	13.4	12	14.1	14.5	13.5	12.1	12.7	13.2	11.6	15.1	13.6	11.3	15.7	13.6	kein Mat.	15.4	12.9	15	11.7	16	15	13.2
Hk	0.38	0.43	0.37	0.43	0.37	0.44	0.36	0.36	0.42	0.41	0.38	0.37	0.41	0.43	0.38	0.36	0.43	0.34	0.34	0.36	0.4	0.34	0.35	0.43	0.4	0.36	0.42	0.41	0.4	0.36	0.37	0.38	0.33	0.44	0.39	0.34	0.42	0.4	kein Mat.	0.46	0.37	0.44	0.36	0.47	0.41	0.39
MCV	86	87	89	86	95	87	90	81	84	88	86	87	86	86	87	76	85	86	88	89	88	91	86	91	84	88	85	79	86	84	93	94	84	88	87	89	86	84	kein Mat.	86	84	88	82	82	88	87
MCH (HbE)	28.9	30.8	30.1	29	31.4	29.8	30.2	26.9	29.7	30.8	29.7	30.7	29.3	28.8	29.8	24.2	30	28.5	29.9	30	29.8	30.6	29.7	31.9	28.6	29.4	28.7	27.9	28.8	28.4	32	32.5	29.2	30.3	30.1	29.7	31.9	28.5	kein Mat.	29	29.7	30.2	26.8	28	32.4	29.6
MCHC	33.6	35.3	34	33.6	32.9	34.3	33.5	33.2	35.3	35	34.5	35.3	34	33.4	34.2	31.9	35.2	33	34	33.6	34	33.6	34.4	35	33.9	33.3	33.7	35.5	33.7	33.8	34.3	34.6	34.8	34.6	34.5	33.4	37.3	33.9	kein Mat.	33.6	35.1	34.2	32.9	34.2	36.7	34
RDW (EVB)	11.6	11.7	13.7	13.7	14	12.9	12.9	13.5	13.1	12.5	12	12.1	12.9	12.6	12	15.2		11.9	11.9	12.8	12.3	13.1	13.4	13.2	14.3	12.3	13	13.3	12.8	13.3	12.8	16.3	12.4	12.6	12.7	13.6	12	12.7	kein Mat.	13.5	12.7	11.6	13.8	13.9	12.2	12.5
Thrombozyten	208	200	325	249	267	233	256	271	301	236	242	268	305	243	253	324	212	239	287	239	321	274	267	228	341	224	283	231	348	285	311	245	315	201	297	267	173	222	kein Mat.	313	214	221	306	212	228	254
Retikulozyten	0.038	0.035	0.067	0.036	0.039	0.052	0.027	0.052	0.049	0.048	0.041	0.05	0.025	0.028	0.036	0.035		0.018	0.032	0.02	0.033	0.026	0.055	0.061	0.047	0.026	0.036	0.041	0.038	0.025	0.04	0.162	0.038	0.059	0.028	0.021	0.049	0.041	kein Mat.	0.049	0.066	0.013	0.029	0.057	0.028	0.027
Retikul, HbÄquivalent	32.1	33	33.6	31.2	35.6	32.3	32.8	28.7	31.7	35	32.8	34.9	30.5	32.2	32.4	27.3		30.2	32.4	33.8	32.4	32.2	33.2	35.4	32.7	33	32	31.6	32.3	26.1	35.6	37.8	32.7	34.8	33.7	32.2	34.5	31.7	kein Mat.	32.1	34.3	31.3	28.2	30.4	34.7	31.6
Retik,Prod,Ind,(RPI)	0.5	0.6	1	0.6	0.6	0.9	0.4	0.6	0.8	0.8	0.6	0.7	0.4	0.5	0.5	0.4		0.2	0.4	0.3	0.5	0.4	0.7	1.1	0.7	0.4	0.6	0.6	0.6	0.3	0.6	2.5	0.5	1.1	0.4	0.3	0.8	0.6	kein Mat.	1	0.9	0.2	0.4	1.1	0.5	0.4
Albumin	41.3	43.3	39.7	40.3	37.5	38.9	38.6	34.5	39.6	40	38.8	49.9	35.8	40.8	38.7	37.5	50.3	37.5	39	40.5	41.6	40.2	35.3	35.1	37.7	38.2	41.3	44.2	34	36.3	38.4	40	40.9	42.7	39.3	36.9	41.8	40.9	38.6	36.7	42.9	37.9	38.5	37.3	42.4	38.5
Haptoglobin	1.48	0.92	1.01	1.24		1.92	1.88	1.04	1.63	0.96	1.13	0.53	0.93	0.66	1.02	1.34		1.03	1.08	0.39	0.92	1.28	1.58	1.85	1.04	0.83	1.05	1.23	1.35	1.74	1.56	1.29	0.46	1.01	1.39	1.82	0.26	0.99	0.78	1.76	1.33	1.02	0.33	0.96	0.48	1.39
TSH	2.13	1.27	1.62	2.19	1.41	0.71	0.24	1.01	1.16	1.51	1.46	0.56	2.78	1.77	1.33	2.24		1.3	0.53	11.05	3.52	0.66	1.1	0.81	2.02	1.28	1.41	1.4	1.72	0.82	2.4	0.81	1.48	2.43	1.54	2.61	1.75	1.5	0.97	1.12	2.53	1.23	0.73	0.03	1.62	0.43
TPOAk (MAK) (Abbott)	0.02	0	0	0.01	0	0.07	0	0.27	0	6.01	0	0	1.5	0.77	0	0.85		159.85	0	1000	0	0.54	0	0	0.02	0	0	0	0.07	0	0.24	0.04	0	0.09	0.51	66.81	0.23	0.07	0.21	0.48	0.44	0.11	0.27	0	0.16	0.42
Tak	0.88	1.91	1.26	0.55	2.7	4.58	0.89	1.94	1.16	4.4	1.51	1.4	2.38	12.2	18.37	2.38			1.55	5.61	1.37	3.97	0.89	2.13	1.02		1.1	0.92	2.5	0.88		1.83	1.79	1.97	2.03	48.81	2.36	1.5	1.67	1.54		0.11	0.6	2.44	1.25	1.03
TSHRez,Ak	<0,30	0.66	0.3	0.32	0.3	0.57	0.3	0.3	0.38	0.3	0.3	0.3	0.3	0.62	0.45	0.3		0.3	0.3	1.93	0.3	0.8	0.3	0.3	0.3	0.32	0.3	0.3	0.52	0.3	0.3	0.3	0.3	0.3	0.3	0.3	0.42	0.3	0.3	0.46	0.3	0.3	0.3	0.3	0.3	0.3
freies T3							2.78													3.01																								3.62
freies T4							11.1													8.3																								10.5
UKreatinin	1.31	0.66	0.15	0.47	0.23	0.24	0.69	0.08	1.73	1.62	2.09	0.12	0.9	0.23	2.44	2.68		0.2	0.89	0.21	kein Mat.	1.12	0.35	1.23	0.61	0.63	0.97	0.73	0.35	1.63	0.23	0.58	0.16	1.57	0.47	1.91	0.2		0.53	0.82	0.89	0.39	1.97	1.12	1.76	1.39
ULeukozyten	negativ	negativ	negativ	negativ	negativ	negativ	500	negativ	negativ	negativ	negativ	negativ	negativ	25	500	25	25	negativ	25	negativ	kein Mat.	negativ	25	25	negativ	25	negativ	negativ	negativ	negativ	25	500	negativ	negativ	negativ	25	negativ		25	negativ	negativ	negativ	negativ	negativ	negativ	kein Mat.
UErythrozyten	10	negativ	negativ	negativ	negativ	negativ	10	10	10	negativ	25	negativ	50	negativ	50	150	negativ	10	negativ	negativ	kein Mat,	negativ	negativ	10	negativ	negativ	negativ	negativ	negativ	negativ	negativ	25	negativ	negativ	negativ	50	25		negativ	negativ	50	negativ	10	10	negativ	kein Mat.
UNitrit	negativ	negativ	negativ	negativ	negativ	negativ	negativ	negativ	negativ	negativ	negativ	negativ	negativ	negativ	negativ	negativ	negativ	negativ	negativ	negativ	kein Mat.	negativ	negativ	negativ	negativ	negativ	negativ	negativ	negativ	negativ	negativ	negativ	negativ	negativ	negativ	negativ	negativ		negativ	negativ	negativ	negativ	negativ	negativ	negativ	kein Mat.
UGlukose	0.5	0.5	0.5	0.5	0.5	0.5	0.5	0.5	0.5	0.5	0.5	0.5	0.5	0.5	0.5	0.5	0.5	0.5	0.5	0.5	kein Mat.	0.5	0.5	0.5	0.5	0.5	0.5	0.5	0.5	0.5	0.5	0.5	0.5	0.5	0.5	0.5	0.5		0.5	0.5	0.5	0.5	0.5	0.5	0.5	kein Mat.
UEiweiß	negativ	negativ	negativ	negativ	negativ	negativ	negativ	negativ	negativ	negativ	0.25	negativ	0.75	negativ	0.25	0.25	negativ	0.25	negativ	negativ	kein Mat,	0.25	negativ	negativ	negativ	negativ	negativ	negativ	negativ	negativ	negativ	0.75	negativ	0.25	negativ	0.25	negativ		negativ	negativ	negativ	0.25	0.75	negativ	negativ	kein Mat.
UBilirubin	negativ	negativ	negativ	negativ	negativ	negativ	negativ	negativ	negativ	negativ	positiv	negativ	negativ	negativ	positiv	positiv	negativ	negativ	negativ	negativ	kein Mat.	negativ	negativ	negativ	negativ	negativ	negativ	negativ	negativ	negativ	negativ	negativ	negativ	negativ	negativ	negativ	negativ		negativ	negativ	negativ	negativ	negativ	negativ	positiv	kein Mat.
UKetonkörper	positiv	negativ	negativ	negativ	negativ	negativ	negativ	negativ	negativ	negativ	negativ	negativ	negativ	negativ	negativ	negativ	negativ	negativ	negativ	negativ	kein Mat.	negativ	negativ	negativ	negativ	negativ	negativ	negativ	negativ	negativ	negativ	negativ	negativ	negativ	negativ	negativ	negativ		negativ	negativ	negativ	negativ	negativ	negativ	negativ	kein Mat.
UpHWert	5	8	5	7	7	6.5	7	7	5	5	5	5	5	8	5	5	6	7	5	7	kein Mat,	7	5	5	7	8	6.5	7	7	5	7	7	7	6.5	5	5	6.5		5	8	5	5	5	5	5	kein Mat.
UEiweiß	104	68	68	68	68	68	109	68	68	68	118	68	787	88	294	246		118	81	68	kein Mat.	302	68	99	68		78	68	68	104	68	552	68	222	68	155	68		68	82	86	262	688	114	114	184
UAlbumin	20	2	2	2	2	2	11	2	5	4	9	17	490	46	101	44		79	10	2	kein Mat.	113	2	7	3	68	4	3	2	10	2	298	3	66	2	48	15		12	19	29	180	539	16	20	79
UEiweiß/Krea.	79.7	Ber.n.mög	Ber.n.mög	Ber.n.mög	Ber.n.mög	Ber.n.mög	157.4	Ber.n.mög	Ber.n.mög	Ber.n.mög	4.5	Ber.n.mög	870.9	379.5	120.9	91.8		584	90.8	Ber.n.mög	kein Mat.	268.8	Ber.n.mög	80.2	Ber.n.mög	2	79.6	Ber.n.mög	Ber.n.mög	64.1	Ber.n.mög	949.4	Ber.n.mög	142	Ber.n.mög	81.3	Ber.n.mög		Ber.n.mög	99.2	96.2	664.7	349.9	102.1	65.1	132.2
UAlbumin/Krea.	15.1	3.7	Ber.n.mög	4.8	9.5	Ber.n.mög	16.1	Ber.n.mög	3.1	2.6	56.6	140.9	542.1	198.6	41.5	16.2		389.8	11.6	Ber.n.mög	kein Mat.	100.7	Ber.n.mög	5.4	4.6	Ber.n.mög	3.7	4.4	Ber.n.mög	6.3	Ber.n.mög	512.6	22	42.5	Ber.n.mög	25.2	78		23.4	23.6	32.4	457.2	273.9	14	11.5	56.6

## Sheet: Follow up 2
EHEC-AKA-Nr.	14	11	22	57	54	58	51	46	17	31	12	47	7	24	25	60	50	45	2	55	18	20	42	15	44	16	49	38	9	63	33	8	48
Haematology
Haemoglobine	14.8	13.0	12.1 -	12.5	15.1	16.0	14.8	14.7	11.7 -	13.2	13.3	12.2 -	14.5	12.5 -	12.0 -	13.4 -	14.5	15.7	13.9 -	12.6 -	11.6 -	13.1	13.0	13.2	12.3	13.0	14.4	12.8	11.9 -	14.7	12.8 -	14.3	16.8
Haematokrit	45.7	40.3	35.6	41.0	45.7	46.1	43.9	44.4	35.9	41.1	41.5	39.6	45.0	38.4	37.4	40.5	44.2	47.9	42.6	39.2	36.5	39.9	40.0	41.1	36.8	40.3	45.1	40.4	36.0	45.2	37.0	44.7	46.1
Erythrocyten	4.76	4.41	4.14	4.67	5.09	5.32	4.74	4.80	3.96 -	4.60	5.08	4.22	4.58	4.27 -	4.23	4.26 -	5.07	5.04	4.66	4.13 -	4.11	4.47	4.17	4.66	4.22	4.37	4.97	4.52	3.95 -	5.01	4.17 -	4.98	5.27
MCV	96.0 +	91.3	86.1	87.7	89.8	86.6	92.7	92.5	90.6	89.4	81.6	93.8	98.3 +	89.9	88.4	95.1 +	87.2	95.0 +	91.4	94.9 +	88.7	89.3	95.8 +	88.2	87.3	92.1	90.7	89.3	91.2	90.2	89.0	89.7	87.5
MCH	31.1	29.5	29.1	26.8	29.7	30.1	31.2	30.6	29.6	28.7	26.2	28.9	31.7	29.3	28.4	31.5	28.6	31.2	29.8	30.5	28.2	29.3	31.2	28.3	29.2	29.8	29.0	28.3	30.1	29.3	30.6	28.7	13.9
MCHC	32.4	32.3	33.8	30.5 -	33.0	34.7	33.7	33.1	32.6	32.1	32.1	30.8 -	32.2	32.6	32.1	33.1	32.8	32.8	32.6	32.1	31.8	32.8	32.5	32.1	33.4	32.3	31.9	31.7	33.0	32.5	34.4	32	36.4
EVB	12.5	13.2	14.4	13.9	12.6	13.2	12.6	13.0	13.3	13.1	12.9	13.4	12.6	13.0	12.3	13.7	12.6	12.6	12.2	13.3	12.7	11.9	12.6	12.2	13.0	12.6	12.8	13.6	13.0	12.6	14.6 +	12.7	13.5
Leukocyten	5.5	6.8	6.1	4.2	4.7	8.1	8.6	5.7	6.0	9.0	6.5	5.4	4.8	7.1	5.1	5.1	6.1	5.4	4.1	4.1	5.4	4.9	5.4	5.1	6.7	7.1	5.1	5.6	5.8	7.5	5.8	10	6.6
Thrombocyten	259	266	209	321	213	241	305	314	253	305	341	287	279	214	272	245	247	205	195	310	275	269	293	221	281	256	263	338	203	276	310	314	178
Retikulocyten	1.80	1.60	0.69	2.30 +	1.80	1.20	1.10	0.80	2.10 +	2.00	1.00	1.20	1.20	1.20	1.20	3.00 +	1.10	1.60	1.70	1.20	1.00	1.20	1.00	0.80	1.10	0.80	0.90	1.20	1.00	0.90	0.89	1.4	1.7
Retikulocyten	85.80	71.10	28.40	109.20	93.60	65.30	53.70	37.00	81.30	89.60	49.20	48.40	54.60	51.00	48.40	126.30	56.30	82.50	79.80	47.50	39.90	53.10	40.60	38.40	46.90	34.50	45.30	53.20	38.80	45.70	36.90	67.7	88.3
Retikulocyten/Hkt-correction	1.80	1.40	0.50	2.10 +	1.80	1.20	1.10	0.80	1.70	1.80	0.90	1.10	1.20	1.00		2.70 +		1.70	1.60		0.80	1.10	0.90	0.70	0.90	0.70	0.90		0.80	0.90	0.70	1.4	1.7
coagulation-anaylsis, Citrate
Quick	88.0	107.9	118.6	100.4	92.0	89.3	106.2	102.7	124.3	114.2	109.6	121.6	110.4	97.7	103.9	97.4	96.4	92.0	89.8	99.3	94.3	92.5	103.6	104.6	99.3	97.4	26.3 -	110.4	93.9	94.9	99.3	91.1	89.1
Quick (INR)	1.06	0.94	0.89	0.98	1.04	1.05	0.95	0.97	0.86	0.91	0.93	0.87	0.93	1.00	0.96	1.00	1.01	1.04	1.05	0.99	1.02	1.03	0.97	0.96	0.99	1.00	2.41	0.93	1.02	1.02	0.99	1.05	1.06
aktiv. Partial Thromboplastin-time	32.4	31.2	25.8	29.8	28.1	28.5	28.2	26.0	33.0	27.4	24.9 -	29.5	25.4	25.2	28.7	28.3	29.0	26.3	29.1	39.3 +	33.6	28.1	31.3	25.2	32.8	31.0	47.2 +	26.1	29.4	28.6	28.4	30.4	26.8
Thrombine-time	18.9	18.1	18.2	18.2	18.8	19.3	18.1	17.2	15.5 -	16.8	17.3	18.4	17.7	17.1	17.7	16.9	19.2	19.4	19.3	18.4	18.4	17.4	17.8	19.1	17.6	17.0	19.4	17.8	17.8	18.0	18.0	18	20
Fibrinogen	2.97	3.66	2.82	2.76	2.94	3.49	3.36	3.82	5.77 +	4.97 +	3.48	3.26	3.84	3.13	3.25	3.84	2.86	2.84	2.42	2.69	3.07	3.01	3.99	2.78	3.11	2.90	3.09	3.27	2.60	2.99	3.37	3.74	2.36
Plasma
Natrium	139	140		141	138	140	137	137	139	134 -	136	139	140	138	141	141	137	140	140	140	141	139	140	141	137	140	142	140	138	138		140	138
anorg. Phosphor		0.92		0.82	0.81	0.57 -	0.68 -	0.74 -	0.84	0.91	0.96	1.28	1.06	0.96	1.04	0.93	0.88	1.01	1.40	1.01	1.08	0.76 -	0.82	0.95	1.20	0.80	0.66 -	0.83	0.95	0.93	0.88	0.89	0.89
Albumin		39	39	40	47	36	38	43	27 -	36	38	39	48	39	38	40	42	44	42	39	38	39	38	41	40	48	35 -	36	41	44	36	39	44
Bilirubin total	1.4 +	0.5	0.2	0.4	1.2	0.4	0.2	0.5	0.2	0.3	0.2	0.4	0.4	0.4	0.6	0.4	0.6	0.4	0.8	1.1	0.3	0.4	0.5	0.3	0.3	0.6	0.4	0.4	1.7 +	0.4	0.4	0.4	0.7
Glucose	82	97	89	59 -	71	89	76	72	85	179 +	75		90	86	96	89	92	84	82	74	60	74	77	59 -	94	92	122 +	85	72	114 +	79	97	93
Harnstoff-N	15	20	13	14	18	15	13	16	18	20	10	20	13	11	19	13	16	15	14	25 +	9	15	14		13	15	17	11	11	21	18	13	14
creatinine	0.90	1.00	0.70	0.80	1.30 +	0.90	1.00	1.00	1.30 +	0.80	0.70	1.00	0.60	0.90	1.10 +	0.90	1.00	1.20	0.80	1.90 +	0.90	1.00	0.70	0.70	0.60	0.80	1.00	0.70	0.80	1.10	1.30	0.9	1.1
ferrum	19.2	15.9		18.1	20.2	16.7	15.2	20.5	11.7	16.8	16.0	18.8	22.4	12.2	13.7	10.6 -	15.5	19.3	22.5	17.0	15.4	21.3	19.4	12.9	14.4	23.3	25.2	31.1 +	24.8	14.8
AST (GOT)	23	21	16	10	13	15	8 -	12	10	27	9 -	17	19	12	13	31	12	21	15	29	27	8 -	18	9 -	8 -	16	16	13	10	16	20	19	24
ALT (GPT)	30	26	9 -	11	21	15	18	15	8 -	41 +	13	15	17	12	12	36	17	37	33	20	20	10	11	17	8 -	14	15	14	27	28	14	20	26
GGT	44	27	20	13	25	74 +	23	23	13	24	18	19	29	17	32	52	22	91 +	44	26	22	18	21	18	17	15	24	19	23	27	20	30	24
Alk.Phosphatase					58	84		57	74	77	57	74	69	44	44	52	47	44	65	147 +	44	41	53	75	54	56	56	52	68	58	55	68	70
CK total	137	74	115	65	108	58	66	132	88	185 +	85	85	186 +	175 +	131	534 +	165	131	65	247 +	104	79	125	48	59	638 +	111	93	109	225 +	106	105	364
C-reaktive Prot.	<5	<5	<5	<5	<5	<5	<5	5 +	6 +	9 +	<5	<5	<5	<5	<5	11 +	<5	<5	<5	<5	<5	<5	<5	<5	<5	<5	<5	<5	<5	<5	<5	<5	<5
Lipase	36	42	35	22	23	31	62 +	33	40	19	32	35	51	25	25	49	39	30	31	46	41	35	27	49	30	18	23	80 +	15	31	24	17	28
CHE		7.19		4.77	9.24	8.12	5.83	9.80	5.27	5.70	8.25	9.42	8.00	7.75	6.88	8.99	6.94	10.73	7.69	7.56	7.81	7.87	7.87	7.63	7.50	6.39	9.67	7.63	5.95	8.56
LDH	170	267 +	167	153	165	172	159	213	179	214	159	168	224	204	142		157	164	144	179	228	164	182	199	183	181	217	164	160	231	160	210	180
Specialanalytik
HbA1CV	5.5	5.8	5.6	5.0	5.2	5.5	5.6	6.2 +	5.1	8.1 +	5.3	5.7	5.5	5.7	5.8	5.2	5.3	5.5	5.5	5.7	5.0	5.4	5.0	5.2	4.9	5.2	5.9	5.3	5.2	5.8	5.6	5.3
HbA1C concentration Vista	36.6	39.9	37.7	31.1	33.3	36.6	37.7	44.3	32.2	65.0	34.4	38.8	36.6	38.8	39.9	33.3	34.4	36.6	36.6	38.8	31.1	35.5	31.1	33.3	30.1	33.3	41.0	34.4	33.3	39.9	37.7
Urine analysis
specific wheight	1.013	1.020	1.016	1.021	1.005	1.016	1.009	1.024	1.005	1.012	1.019	1.019	1.004	1.009	1.006	1.024	1.007	1.021	1.010	1.010	1.002	1.020	1.006	1.018	1.004	1.003	1.023	1.003	1.013	1.010	1.009	1018	1016
pH	6.0	5.5	7.0	5.5	7.0	7.0	6.0	7.0	6.0	6.5	6.5	5.0	6.0	7.5	5.0	7.0	5.5	6.0	7.0	5.5	6.0	6.0	6.0	5.5	7.0	7.0	6.5	6.0	6.0	6.0	7.0	5.5	5.5
Glucose	Normal	Normal	Normal	Normal	Normal	Normal	Normal	Normal	Normal	Normal	Normal	Normal	Normal	Normal	Normal	Normal	Normal	Normal	Normal	Normal	Normal	Normal	Normal	Normal	Normal	Normal	Normal	Normal	Normal	Normal	Normal	Normal	Normal
Ketone	negativ	negativ	negativ	negativ	negativ	negativ	negativ	negativ	negativ	negativ	negativ	negativ	negativ	negativ	negativ	negativ	negativ	negativ	negativ	negativ	negativ	negativ	negativ	negativ	negativ	negativ	negativ	negativ	negativ	negativ	negativ	negativ	negativ
Leukocytes	negativ	3+	3+	negativ	negativ	negativ	2+	negativ	negativ	1+	negativ	negativ	negativ	negativ	negativ	negativ	negativ	negativ	negativ	negativ	2+	2+	negativ	negativ	negativ	3+	negativ	negativ	negativ	negativ	negativ	negativ	1+
Nitrite	negativ	negativ	negativ	negativ	negativ	negativ	negativ	negativ	negativ	negativ	negativ	negativ	negativ	negativ	negativ	negativ	negativ	negativ	negativ	negativ	negativ	negativ	negativ	negativ	negativ	negativ	negativ	negativ	negativ	negativ	negativ	negativ	negativ
Protein	negativ	(+)	negativ	1+	negativ	negativ	negativ	(+)	(+)	negativ	(+)	(+)	negativ	negativ	negativ	(+)	negativ	(+)	negativ	(+)	negativ	(+)	negativ	negativ	negativ	negativ	(+)	negativ	negativ	negativ	negativ	negativ	negativ
Haemoglobin	negativ	negativ	negativ	10 Ery	negativ	negativ	negativ	negativ	negativ	negativ	negativ	30 Ery	negativ	negativ	negativ	negativ	negativ	negativ	negativ	negativ	negativ	negativ	negativ	negativ	negativ	negativ	negativ	negativ	negativ	negativ	negativ	negativ	negativ
Urobilinogen	negativ	negativ	negativ	negativ	negativ	negativ	negativ	negativ	negativ	negativ	negativ	negativ	negativ	negativ	negativ	negativ	negativ	negativ	negativ	negativ	negativ	negativ	negativ	negativ	negativ	negativ	negativ	negativ	negativ	negativ	negativ	negativ	negativ
Bilirubine	negativ	negativ	negativ	negativ	negativ	negativ	negativ	negativ	negativ	negativ	negativ	negativ	negativ	negativ	negativ	negativ	negativ	negativ	negativ	negativ	negativ	negativ	negativ	negativ	negativ	negativ	negativ	negativ	negativ	negativ	negativ	negativ	negativ
special, Serum
NT-proBNP	14	107	22	25	22	43	17	16	142	104	51	194	176	86	232	114 +	41	22	60	50	132	93	92	64	30	113	110	33	66	32	62	46	25
endocrinology, Serum
TSH	1.700	0.267 -	2.678	0.599	2.460	0.026 -	0.776	1.226	2.065	0.927	2.459	2.766	0.967	1.723	1.449	1.216	1.060	1.901	1.190	1.178	0.891	1.416	1.093	0.926	1.400	0.710	0.770	1.683	1.020	0.754	2.440	0.638	1.04
Anti - TPO (MAK)	<28.0	<28.0	<28.0	<28.0	<28.0	<28.0	<28.0	<28.0	<28.0	29.0	<28.0	1615.4 +	<28.0	286.8 +	893.9 +	35.8	28.7	<28.0	<28.0	28.7	<28.0	<28.0	43.9	36.0	29.1	32.7	30.9	<28.0	33.3	28.0	<28.0	<28.0	29.8
Cortisol	90	145	59	114	101	237	312 +	121	293 +	194	438 +	80	102	149	56	139	95	158	84	150	140	315 +	125	142	105	256 +	153	200	111	220	39 -	126	83
ACTH	17	16	5	16	17	20	7	9	15	16	7	9	9	38	16	15	18	30	10	15	12	19	20	10	8	24	22	9	13	31	<5
not referenced
HbA1CV	5.5	5.8	5.6	5.0	5.2	5.5	5.6	6.2 +	5.1	8.1 +	5.3	5.7	5.5	5.7	5.8	5.2	5.3	5.5	5.5	5.7	5.0	5.4	5.0	5.2	4.9	5.2	5.9	5.3	5.2	5.8	5.6	5.3	4.8
HbA1C concentration Vista	36.6	39.9	37.7	31.1	33.3	36.6	37.7	44.3	32.2	65.0	34.4	38.8	36.6	38.8	39.9	33.3	34.4	36.6	36.6	38.8	31.1	35.5	31.1	33.3	30.1	33.3	41.0	34.4	33.3	39.9	37.7

## Sheet: Follow up 3
EHEC-AKA-Nr.	16	7	31	14	63	57	49	17	18	20	55	48	22	45	25	42	12	24	58	44	54	33	5	#NAME?
Haemoglobin	12.5	13.9	12.8	14.7	13.9	12.2	15.3	13.2	11.1	12.6	12.5	16.7	12.5	16.2	12.8	12.8	12.8	12.3	16.1	11.3	14.5	13.2	13.2
Haematokrit	36.6	41.4	38	43.4	42.3	38.1	46.5	39	33.6	36.6	37.8	45.7	37.8	46.9	38.4	37.8	39.1	36.4	48.1	32.6	41.2	40	39.6
Erythrocyten	4.09	4.38	4.3	4.71	4.74	4.49	5.21	4.5	3.86	4.26	4.14	5.2	4.41	5.13	4.4	4.03	5.01	4.2	5.57	3.9	4.77	4.62	4.35
MCV	89.4	94.4	88.4	92.2	89.2	84.9	89.3	86.6	87	86	91.3	87.8	85.7	91.4	87.2	93.9	78	86.7	86.3	83.5	86.4	86.5	91
MCH	30.6	31.7	29.8	31.2	29.3	27.2	29.4	29.3	28.8	29.6	30.2	32.1	28.3	31.6	29.1	31.8	25.6	29.3	28.9	29	30.4	28.6	30.3
MCHC	34.2	33.6	33.7	33.9	32.9	32	32.9	33.9	33.1	34.4	33.1	36.6	33.1	34.6	33.4	33.8	32.8	33.8	33.5	34.7	35.2	33	33.3
EVB	12.2	12.2	13.2	12.7	12.4	14.3	13.2	12.7	13.1	12.6	11.5	12.6	13.7	12.2	12.3	12.3	13.2	12.8	13.9	13.3	12.6	13.4	12.6
Leukocyten	4.4	5.9	7.5	4.9	6	6.3	8.3	3.8	9	6.3	6.1	4.2	7.5	4.1	4.9	7.9	10	5.7	6.3	4.6	6.2	6.3	7
Thrombocyten	281	294	269	255	260	269	282	231	272	266	294	166	253	199	283	299	408	208	200	369	198	308	338
Retikulocyten	1.4	1.6	1.8	1.4	0.8	1.9	1.3	1.3	1.8	1.2	1	1.6	1	1.2	0.8	1.2	0.8	1.1	1.2	1.6	1.7	1.3	1.8
Retikulocyten	56.4	68.6	78.7	64.9	39.1	86.7	69.3	60.1	70.3	50.8	40.8	84.5	45.2	61.5	36.2	47.5	39	43.9	65.6	63.5	82.6	62.1	78.2
Retikulocyten/Hkt-correction	1.1	1.5	1.5	1.4	0.8	1.6	1.3	1.1	1.3		0.8	1.6	0.8	1.3	0.7	1	0.7	0.9	1.3	1.2	1.6	1.2	1.6
Gerinnungsanalytik, Citratblut
Quick	107.7	110.3	121.5	95.6	97.6	109.2	23.7	115.6	115.2	101	111.9	96.1	124.9	94.5	104.3	117.7	103.3	110.4	103.5	106	95.4	114.8	102
Quick (INR)	1	0.99	0.93	1.08	1.06	1	2.57	0.96	0.89	0.97	0.98	1	0.92	1.08	0.95	0.95	1.03	0.99	1.03	1.01	1.01	0.97	0.97
active-partial Thromboplastin-time	32.2	25.8	27.2	32.4	29	30.8	46.6	39.5	31.1	29.5	41.7	29.2	25.6	27.5	30.3	32.3	26.3	26.3	28	33.2	27.8	29	28.7
Thrombintime	17.5	18.2	17.4	19.9	18.7	19	19.3	17.8	15.7	18.1	18.9	19	17.7	18.8	17	18.2	19.1	18.3	18.4	19.3	19.5	17.8	16.7
Fibrinogen	2.72	2.98	4.83	2.69	2.56	2.48	3	3.21	3.87	2.57	2.41	2.31	2.87	2.85	3.31	3.52	3.01	2.98	3.25	2.66	2.52	3.1	3.62
Plasma
Calcium	2.43	2.28	2.24	2.16	2.2	2.15	2.22	2.15	2.15	2.12	2.15	2.21	2.2	2.33	2.2	2.27	2.26	2.1	2.39	2.14	2.23	2.18	2.38
anorg, Phosphor	1.15	0.89	0.67	0.8	0.94	0.91	0.99	1.28	1.14	0.79	1.05	0.78	1	1.11	0.97	0.94	1.34	0.9	0.72	1.3	1.15	0.88	0.97
Albumine	48	44	35	40	42	43	41	35	33	37	42	42	36	46	40	40	35	38	37	39	43	38	44
Bilirubin total	0.3	0.4	0.5	1.4	0.3	0.3	0.3	0.5	0.3	0.3	1.2	0.7	0.2	0.8	1	0.2	0.2	0.3	0.6	0.2	0.8	0.3	0.5
Glucose	97	83	210	88	123	74	101	72	62	89	99	70	81	73	88	86	81	59	93	90	82	84	89
Urea	12	14	18	15	21	16	17	24	7	16	22	12	16	20	20	15	8	15	14	11	19	14	17
creatinine	0.7	0.5	0.8	1	1	0.8	0.9	1.4	0.8	0.9	2	0.9	0.6	1.4	1.1	0.8	0.7	0.8	0.9	0.8	1.3	1.2	0.8
GFR ( MDRD-formula)	>60	>60	>60	>60	>60	>60	>60	44.2	>60	>60	41.7	>60	>60	>60	55.7	>60	>60	>60	>60	>60	>60	>60	>60
AST (GOT)	20	18	28	21	21	16	24	28	16	13	26	17	14	25	15	16	12	15	19	15	14	22	14
ALT (GPT)	20	15	37	34	20	12	16	33	7	11	16	19	7	52	11	10	9	9	13	7	17	17	17
GGT	16	23	23	44	25	15	32	16	18	16	24	26	17	101	35	18	18	17	64	17	23	21	28
Alk,Phosphatase	71	70	78	83	62	51	67	89	45	34	136	68	38	55	46	61	69	47	77	62	52	58	51
CK total	83	212	121	93	273	412	104	173	47	158	184	168	98	111	131	72	116	154	62	86	84	79	98
C-reaktive Prot,	<5	<5	12	<5	<5	<5	<5	<5	6	<5	<5	<5	<5	<5	<5	<5	7	<5	<5	<5	<5	<5	<5
Lipase	19	34	22	34	29	20	22	50	38	26	52	28	32	35	24	32	22	26	31	33	24	22	20
LDH	157	203	210	150	202	180	336	172	173	182	169	154	165	173	162	173	157	200	170	174	158	168	175
Troponin T	4	4	14	5	14	10	6	7	3	<3	8	<3	<3	5	5	4	4	7	9	<3	6	8	4
Specialanalytik
HbA1CV	5.3	5.6	8	5.6	5.8		5.9	5.1	5	5.3	6.3		5.5	5.4	6	5.4	5.3	5.5	5.5	5.3	5.2	5.6	5.4
Urindiagnostik Teststreifen
specific wheight	1.008	1.009	1.013	1.021		1.023	1.022	1.017	1.002		1.006	1.007	1.021	1.025	1.01	1.005	1.009	1.006	1.005			1.006	1.003
pH	6.5	7.5	6	5.5		5.5	6	5.5	7		5.5	6.5	6.5	7	6	6	6.5	5.5	7			7	5
Glucose	Normal	Normal	Normal	Normal		Normal	Normal	Normal	Normal		Normal	Normal	Normal	Normal	Normal	Normal	Normal	Normal	Normal			Normal	Normal
Ketone	negative	negative	negative	negative		negative	negative	negative	negative		negative	negative	negative	negative	negative	negative	negative	negative	negative			negative	negative
Leukocytes	negative	negative	2+	negative		negative	negative	3+	negative		negative	negative	2+	negative	negative	negative	negative	negative	negative			1+	negative
Nitrite	negative	negative	negative	negative		negative	negative	negative	negative		negative	negative	negative	negative	negative	negative	negative	negative	negative			negative	negative
Protein	negative	negative	negative	(+)		1+	(+)	2+	negative		negative	negative	(+)	(+)	(+)	negative	(+)	negative	negative			negative	negative
Haemoglobin	negative	negative	negative	negative		10 Ery	negative	negative	negative		negative	negative	10 Ery	negative	negative	negative	negative	negative	negative			negative	negative
Urobilinogen	negative	negative	negative	negative		negative	negative	negative	negative		negative	negative	negative	1+	negative	negative	negative	negative	negative			negative	negative
Bilirubin	negative	negative	negative	negative		negative	negative	negative	negative		negative	negative	negative	negative	negative	negative	negative	negative	negative			negative	negative
Serum
NT-proBNP	63	114	124	12	23	58	94	108	84	44	42	27	23	13	129	98	67	183	31	47	12	38	56
Endokrinologische Diagnostik, Serum
TSH	1.45	1.21	1.111	1.783	0.67	0.723	0.803	1566	1.74	1.125	1.1	1.189	2.517	1.12	1.674	1.188	1.949	2.291	<0,020	1834	2.029	1.951	1200
Anti TPO (MAK)	32.8	33	32.9	<28,0	37.3	34	<28,0	32.3	32.7	36.4	43.8	32.9	28	29.3	1063.7	38.8	30	366.1	29.8	36.4	43.5	<28,0	39.6
TSH-Receptor-AK 2, Gen,	<0,9	<0,9	<0,9	<0,9	<0,9	<0,9	<0,9	<0,9	<0,9	<0,9	<0,9	<0,9	<0,9	<0,9	<0,9	<0,9	folgt	<0,9	<0,9	<0,9	<0,9	<0,9	<0,9
Cortisol	251	129	186	110	157	115	148				132		55			154	338	102	190	182		74
Tumor marker
Ferritin	20	64	151	180	423	13	38	40	48	43	292	203	9	115	392	50	221	59	146	13	237	16	48
Urindiagnostik
Albumine		<11,8	<11,8	17.8		219		844	<11,8	65.6	29.9	<11,8			103	<11,8		<11,8	<11,8	<11,8	<11,8	<11,8	<11,8
Protein		65.9	87	171.2		350.4		1176	<50,0	215.8	63.7	<50,0			172.7	<50,0		<50,0	<50,0	<50,0	<50,0	<50,0	<50,0

## Sheet: Follow up 4
EHEC-AKA-Nr.	16	7	31	14	57	18	20	48	22	45	25	42	12	44	54	5	55
Haematology
Haemoglobine	13.6	14	11.9	14.9	13	12	12.8	16.2	12.6	15.8	12.7	13.7	13.2	11.1	15.1	13.3	13.6
heamatocrite	39.3	40.4	35.1	42.4	39.7	37.1	36.5	43.9	37.6	44.3	38.3	38.6	38.9	32.6	42.1	38.2	38.8
Erythrocyten	4.32	4.29	4.26	4.61	4.59	4.22	4.2	5.07	4.32	4.85	4.45	4.14	4.88	3.83	4.84	4.23	4.27
MCV	90.9	94.2	82.4	91.9	86.4	87.8	87	86.5	87.1	91.3	86.1	93.3	79.8	85.1	86.9	90.2	90.8
MCH	31.5	32.6	27.9	32.3	28.3	28.4	30.5	32	29.2	32.6	28.5	33.1	27.1	29	31.2	31.4	31.9
MCHC	34.6	34.6	33.9	35.2	32.8	32.4	35	36.9	33.5	35.7	33.1	35.5	33.9	34.1	35.9	34.9	35.1
EVB	12.7	13.4	15.5	12.8	13.9	12.8	12.4	12.9	13.9	13.1	12.6	13	13.5	13.8	12.7	13.3	12.7
Leukocytes	4.5	2.9	8.2	5.4	4.9	5.2	6.5	5.8	3.4	3.6	4.7	5.2	5.4	4.8	6.1	7.6	4.6
Thrombocytes	239	275	275	246	249	262	278	205	241	189	266	277	265	274	195	344	331
Retikulocytes	1.4	1.1	1	1.4	1.4	0.8	1.3	1.9	1.2	1.4	0.9	0.8	1	1.9	1.6	1.6	1.3
Retikulocytes	58.9	46	42.8	63.7	62.6	32.1	56.1	97.4	52.2	70	41.6	33.9	48.2	71.2	75.4	69	53.9
		1	0.8		1.2	0.7	1.1	1.9	1	1.4	0.8	0.7	0.9	1.4	1.5	1.4	1.1
Gerinnungsanalytik, Citratblut
Quick	91	103.2	107.2	101	96.5	96.8	104.7	108.2	110.2	84.2	103.5	95.2	89.7	105.7	105.7	99.8	99.7
Quick (INR)	1.04	0.96	0.94	1.04	1	1	0.95	1	0.92	1.08	0.96	1.01	1.05	0.94	1.02	0.98	0.98
active, partial Thromboplastin-time	33.3	26.6	27.9	31.3	33.2	31.3	28.2	27.9	28.2	27.4	30.6	33.3	27.6	34.4	27.4	30.5	38.9
Thrombintime	17.2	18.7	17.8	18.6	19.4	19.5	18	18.4	18.9	20.4	17.5	20.4	19.9	17.8	19.5	16.7	19.4
Fibrinogen	3.04	3.06	4.34	2.88	2.26	3.05	2.75	2.56	2.66	2.55	3.6	3.24	2.27	3.2	2.3	4.11	2.19
Plasma
Calcium	2.23	2.31	2.27	2.29	2.05	2.34	2.14	2.27	2.08	2.24	2.18	2.12	2.21	2.14	2.19	2.31	2.15
anorg, Phosphor	0.94	0.93	1.02	1.02	0.88	1.09	0.86	1.14	0.98	0.98	1.04	0.87	1.2	1.29	1.12	0.68	1.21
Albumin	46	39	38	42	39	37	38	45	37	42	41	39	41	38	46	45	41
Bilirubin total	0.9	0.5	0.2	1.2	0.3	0.3	0.4	0.6	0.4	0.6	0.7	0.5	0.4	0.3	0.6	0.5	1.3
Glucose	61	83	126	129	65	57	97	86	76	92	75	70	63	66	88	69	90
Harnstoff-N	13	14	34	13	12	8	18	13	15	20	20	15	14	9	18	15	20
Kreatinin	0.7	0.6	1.4	1	0.7	0.9	1	1	0.7	1.3	1	0.8	0.6	0.7	1.4	0.8	1.6
GFR (MDRD-formula)	>60	>60	39.5	>60	>60	>60	>60	>60	>60	>60	>60	>60	>60	>60	>60	>60	53.8
AST (GOT)	13	14	19	25	10	19	9	19	13	28	11	14	14	13	16	13	25
ALT (GPT)	22	20	18	50	9	15	9	25	6	58	10	8	17	<6	23	19	15
GGT	12	27	25	41	12	11	16	23	16	124	30	18	24	15	23	25	24
Alk,Phosphatase	58	65	87	90	47	56	46	69	35	47	47	56	69	49	51	46	134
CK total	76	200	77	123	92	106	69	139	100	162	132	65	130	68	100	80	204
C-reaktives Prot,	0	0	5	0	0	0	0	0	0	0	0	0	0	0	0	0	0
Lipase	25	43	45	37	23	49	36	29	35	31	25	39	25	33	27	22	51
LDH	151	187	206	160	158	205	140	189	182	207	190	145	185	189	160	193	163
Troponin T	5	5	30	4	7	9	5	3	4	5	5	3	4	4	5	6	10
special analysis
HbA1CV	folgt	folgt	folgt	folgt	folgt	folgt	folgt	folgt	folgt	folgt	folgt	folgt	folgt	folgt	folgt	folgt	5.7
urine
Albumine	<11,8	25.1	46.7	<11,8	33.3	15	<11,8	<11,8		67.4	220	<11,8	34.7	<11,8	<11,8	<11,8	131
Protein	<50,0	160.5	204.4	<50,0	93.9	62.8	<50,0	81.1		448.5	388.7	<50,0	83.7	54.4	<50,0	<50,0	242.3
urine
specific wheight	1.004	1.021	1.011	1.008	1.008	1.005	1.007	1.012		1.029	1.017	1.009	1.008	1.006	1.004	1.006	1.008
pH	6.5	6.5	5.5	5.5	7	7	5.5	6.5		7.5	6	5.5	6.5	7	5.5	5.5	5
Glucose	Normal	Normal	Normal	Normal	Normal	Normal	Normal	Normal		Normal	Normal	Normal	Normal	Normal	Normal	Normal	Normal
Ketone	negativ	negativ	negativ	negativ	negativ	negativ	negativ	negativ		negativ	negativ	negativ	negativ	negativ	negativ	negativ	negativ
Leukozyten	1+	3+	3+	negativ	negativ	2+	negativ	negativ		negativ	negativ	negativ	negativ	negativ	negativ	negativ	negativ
Nitrite	negativ	negativ	2+	negativ	negativ	negativ	negativ	negativ		negativ	negativ	negativ	negativ	negativ	negativ	negativ	negativ
Protein	negativ	(+)	(+)	negativ	negativ	negativ	negativ	negativ		1+	1+	negativ	negativ	negativ	negativ	negativ	(+)
Haemoglobin	negativ	20 Ery	negativ	negativ	negativ	60 Ery	negativ	negativ		negativ	negativ	negativ	negativ	negativ	negativ	negativ	negativ
Urobilinogen	negativ	negativ	negativ	negativ	negativ	negativ	negativ	negativ		negativ	negativ	negativ	negativ	negativ	negativ	negativ	negativ
Bilirubin	negativ	negativ	negativ	negativ	negativ	negativ	negativ	negativ		negativ	negativ	negativ	negativ	negativ	negativ	negativ	negativ
urine diagnostics
Bakterien	s,u,	s,u,	s,u,		s,u,	s,u,	s,u,			s,u,	s,u,	s,u,	s,u,	s,u,		s,u,	s,u,
Roundithelia	s,u,	s,u,	s,u,		s,u,	s,u,	s,u,			s,u,	s,u,	s,u,	s,u,	s,u,		s,u,	s,u,
squamous epithelia	s,u,	s,u,	s,u,		s,u,	s,u,	s,u,			s,u,	s,u,	s,u,	s,u,	s,u,		s,u,	s,u,
Erythrozyten	s,u,	s,u,	s,u,		s,u,	s,u,	s,u,			s,u,	s,u,	s,u,	s,u,	s,u,		s,u,	s,u,
cristals	s,u,	s,u,	s,u,		s,u,	s,u,	s,u,			s,u,	s,u,	s,u,	s,u,	s,u,		s,u,	s,u,
Leukozyten	s,u,	s,u,	s,u,		s,u,	s,u,	s,u,			s,u,	s,u,	s,u,	s,u,	s,u,		s,u,	s,u,
funghi	s,u,	s,u,	s,u,		s,u,	s,u,	s,u,			s,u,	s,u,	s,u,	s,u,	s,u,		s,u,	s,u,
cylinder	s,u,	s,u,	s,u,		s,u,	s,u,	s,u,			s,u,	s,u,	s,u,	s,u,	s,u,		s,u,	s,u,
NT-proBNP	39	76	330	7	23	102	88	18	42	22	197	91	77	30	20	56	41
Urine
creatinine	0.33	1.54	0.58	0.7	0.57	0.29	0.41	0.96		2.32	1.35	0.38	0.57	0.51	0.29	0.33	0.89
Endokrinologische Diagnostik, Serum
TSH	1.05	1.045	1.478	1.36	0.679	0.027	1.17	2.03	1.479	1.587	1.657	1.504	1.116	3.067	3.297	2.718	0.695
Anti TPO (MAK)	29.2	<28,0	28.6	<28,0	<28,0	34	<28,0	<28,0	<28,0	<28,0	1121.3	29.6	<28,0	<28,0	<28,0	<28,0	<28,0
			folgt						folgt	folgt	folgt	folgt	folgt	folgt	folgt	folgt	<0,9
TSH-Rezeptor-AK 2, Gen,	folgt	folgt	183	folgt	folgt	folgt	folgt	folgt	163	194	158	183	169	247	65	207	144
Cortisol	174	100		98	146	251	226	70	14		15		11	20
Tumormarker
Ferritin	19	91	71	167	26	21	38	237	7	106	279	36	134	8	188	48	338
not referenced

## Sheet: Follow up 5
EHEC-AKA-Nr.
Haematologie
Haemoglobin	13.7	13.9	15.1	14.5	13.1	13.3	13.5	14.0	13.7	12.7 -	12.8	13.6 -	14.0	15.7	15.3	12.4	12.6 -	15.4	15.9	14.0
Haematokrit	38.9	43.2	47.0	43.2	40.1	37.6	40.4	39.8	39.7	38.0	37.0	38.8	39.3	45.3	43.0	37.2	38.5	46.7	44.1	43.3
Erythrozyten	4.38	4.61	5.29	4.72	4.61	4.49	4.31	4.69	4.24	4.24 -	3.93 -	4.46 -	4.64	5.01	5.36	4.71	4.39 -	5.47	5.12	4.62
MCV	88.9	93.8	88.9	91.5	86.9	83.8	93.8	84.9	93.7	89.7	94.2 +	87.0	84.6	90.4	80.3	78.9 -	87.7	85.3	86.2	93.7
MCH	31.3	30.2	28.5	30.7	28.4	29.6	31.3	29.9	32.3	30.0	32.6	30.5	30.2	31.3	28.5	26.3	28.7	28.2	31.1	30.3
MCHC	35.2	32.1	32.1	33.6	32.7	35.3	33.4	35.2	34.5	33.4	34.6	35.0	35.7	34.7	35.5	33.4	32.7	33.0	36.0	32.3
EVB	12.4	13.5	13.3	12.6	14.0	13.4	13.4	12.9	13.3	12.6	13.4	12.1	12.7	12.5	13.3	13.2	13.2	13.8	13.6	12.6
Leukozyten	4.3	4.7	5.9	4.9	6.0	6.0	4.3	4.0	7.2	6.7	4.9	6.5	5.9	5.7	7.3	7.8	7.2	7.8	7.5	8.2
Thrombozyten	209	296	248	234	258	261	310	207	441 +	285	358	322	252	211	236	261	221	193	198	259
Retikulozyten	0.80	1.40	0.80	1.50	1.30	1.00	0.80	1.50	1.20	0.70	1.20	0.80	1.00	1.10	0.80	0.50	0.60	1.10	2.00	0.80
Retikulozyten	34.90	63.70	40.40	68.70	59.00	42.70	36.00	68.50	49.20	31.10	45.30	34.00	47.20	52.80	45.20	23.30	27.40	60.10	99.90	36.00
coagulation		1.30
Quick	95.1	111.4			107.4	111.6	94.3	103.9	112.8	108.7	107.3	103.8	114.8		78.3 -	88.8	103.2	94.2	105.6	93.2
Quick (INR)	1.05	0.95			0.98	0.95	1.05	0.99	0.95	0.97	0.98	1.00	0.93		1.14	1.08	1.00	1.05	0.99	1.05
aktiv. partial Thromboplastin-time	33.2	25.4			30.3	36.0	28.8	26.9	30.6	27.1	30.9	42.2 +	25.4		29.1	28.9	24.4 -	28.1	26.3	31.9
Thrombin-time	19.1	19.0			18.5	18.0	19.6	21.6	19.2	20.2	18.8	21.9	19.8		20.8	20.6	18.9	19.4	20.2	21.2
Fibrinogen	2.61	3.62			2.84	3.41	2.42	2.07	4.01 +	2.35	2.41	2.03	3.09		2.22	2.27	3.00	3.08	2.56	2.23
Plasma
Natrium	138	140	141	146 +	137	140	135	139	140	140	140	138	138	138	140	140	140	136	137	139
Kalium	4.1	3.7	4.0	4.2	4.1	3.9	4.3	3.7	3.8	4.1	4.4	3.8	4.2	3.8	3.5	3.8	4.0	3.8	4.1	4.0
Calcium	2.31	2.33	2.23	2.19	2.13	2.10 -	2.15	2.24	2.13	2.07 -	2.15	2.13	109	2.27	108	2.07 -	2.20	2.49	2.17	2.28
Chlorid						109	105	107	108	0.99	108		2.28		2.30
anorg. Phosphor	1.24	1.28	0.93	0.90	1.05	0.99	1.06	1.13	0.79	37	1.14	0.86	1.12	0.84	1.01	1.20	1.15	0.86	1.07
Albumine	48	43	39	40	42	37	38	39	35 -	0.3	42	42	39	44	42	38	<11.8	38	42	39
Bilirubin totale	0.5	0.6	0.3	0.7	0.6	0.5	0.8	0.7	0.5	19	0.2	0.8	0.3	0.4	0.7	0.4	0.5	0.6	0.9	0.2
Urea	13	17	17	13	13	21 +	11	15	13	0.94	12	21	18	16	9	10	17	15	16	19
creatinine	0.68	0.69	1.07	0.98	0.88	1.22 +	0.86	1.03	0.98	>60	0.54	1.99 +	0.79	1.34 +	0.75	0.69	1.11	0.98	1.32 +	0.85
GFR (MDRD-formula)	>60	>60	>60	24	>60	51.3 -	>60	>60	>60	12	>60		>60	>60	>60	>60		>60	>60	>60
AST (GOT)	12	27	20	50	17	17	11	25	17	22	24	25	21	22	17	14		20	18	14
ALT (GPT)	21	28	30	54	22	16	17	51 +	23	17	49 +	21	31	38	18	21		23	23	21
GGT	12	24	20	107	13	19	28	60	20	57	27	25	22	83 +	20	20		32	23	15
Alk.Phosphatase	72	106 +	66	122	57	81	50	85	83	97	43	174 +	109 +	56	60	71		87	63	58
CK-total						179 +	81				82	198 +	45	170	166	184 +		137	108	70
C-reaktive Prot.	<5	268 +	<5	<5	<5	<5	<5	<5	<5	<5	<5	<5	<5	<5	<5	<5	6 +	<5	<5	<5
pankreasspez. Amylase	21	<5	31	29	37	44	21	17	49	31	16	93 +	31	72 +	25	29	25	30	27	41
Lipase	27	34	38	37	29	44	45	29	33	45	35	88 +	41	48	24	32	30	42	25	74 +
LDH	122	32	194	137	174	160	133	161	144	125	180	151	162	198	156	141		150	152	137
Spezialanalytik		242
Haptoglobin	0.48	1.46	1.04	1.07	0.58	1.19	1.10	0.89	2.14 +	1.27	0.91	1.12	1.65	1.08	0.94	0.87	1.86	0.81	1.27
not referenced
TSH	0.591	1.166	0.584	1.150	0.679	1.714	3.100	0.703	1.360	2.030	0.971	0.798	1.150	1.841	0.764	1.185	1.871	<0.020 -	2.073	0.730
Anti - TPO (MAK)	<28.0	<28.0	<28.0	<28.0	35.4	<28.0	<28.0	29.9	28.4	28.3	34.7	31.2	42.3	30.6	32.1	29.5	474.9 +	37.6	31.7	<28.0
Anti - TG (TAK)	<15.0	<15.0	<15.0	<15.0	<15.0	<15.0	<15.0	21.2	<15.0	<15.0	<15.0	<15.0	<15.0	<15.0	<15.0	<15.0	112.7 +	<15.0	<15.0	<15.0
TSH-Rezeptor-AK	<0,2	<0,2	<0,2	<0,2	<0,2	0.8	<0.2	<0.2	<0.2	<1,8	<0.2	0.4	<0.2	<0,2	<0.2	<0,2	<0,2	<0,2	8.0	<0,2

## Sheet: Anamnese 1
Nr					sex		drug intake	antihypertensive treatment	systolic blood pressure	systolic blood pressure
1					0			0	110	60	0	1		0	0	0	0	0	1		1	0	0		0	0	1	1
2					1
5					0			0	130	70	0	1		0	0	0	0	0	1		1	1	1		0	0	0	1
6					1			1	120	80	0	0		0	0	0	0		0		0	0	0		0	0	0	1
7					0			0	130	80	0	0		0	0	0	0		0		0	1	0		0	0	0	0
8					1			0	130	70	0	0		0	0	0	0		0		0	0	0		0	0	0	0
11					0			1	180	100	0	0		0	0	0	0	0	0		0	0	0		0	0	0	0
12					0			0	130	70	0	1		0	0	0	0		0		1	0	0		0	0	1	1
13					1			1	110	75	0	0		0	0	0	0	0	0		0	0	0		0	0	0	0
14					1			0	120	80	0	0		0	0	0	0		0		0	1	0		0	0	0	0
15					0			0	130	70	0	0		0	0	0	0	0	0		0	0	0		0	0	0	0
16					0			0	155	90	0	0		0	0	0	0		1		1	0	0		0	0	0	0
17					0			0	130	90	0	0		0	0	0	0		0		0	0	0		0	0	0	1
18					0			0	120	80	0	0		0	0	0	0		0		0	0	0		1	1	0	1
20					0			1	120	90	0	0		0	0	0	0	0	0		0	0	0		0	0	0	0
22					0			0	130	80	0	0		0	0	0	0	0	0		0	0	0		1	0	0	0
23					1
25					0			0	110	80	0	0		0	0	0	0	0	0		0	0	0		0	1	1	1
27					0			0	120	80	0	0		0	0	0	0	0	0		0	0	0		0	0	0	1
28					0			0	130	70	1	0		0	0	0	0	0	1		1	0	0		0	0	0	1
29					0			0	105	60	0	0		0	0	0	0	0	0		0	0	0		0	0	0	0
30					0			0	150	90	0	0		0	0	0	0	0	0		0	1	0		0	0	0	0
31					0			1	140	85	0	0		0	0	0	0	0	0		0	1	1		0	0	0	0
32					1			0	140	85	0	0		0	0	0	0	0	0		0	0	0		0	0	0	0
33					1			0	120	85	0	0		0	0	0	0	0	0		0	0	0		0	0	0	0
34					0			0	110	85	0	0		0	0	0	0		0		0	0	0		0	0	0	0
35					1			0	120	85	0	0		0	0	0	0	0	0		0	1	0		0	0	0	1
37					1			0	110	70	0	0		0	0	0	0	0	0		0	1	1		0	1	0	0
38					0			0	140	90	0	0		0	0	0	0		1		1	0	0		1	0	0	1
41					0			0	100	60	0	0		0	0	0	0	0	0		0	0	0		0	0	0	0
42					0			0	100	65	0	0		0	0	0	0	0	0		0	0	0		0	0	0	0
43					0			1	135	85	0	1		0	0	0	0	0	0		1	0	0		0	0	0	1
44					0			0	130	85	0	0		0	0	0	0	0	1		1	1	1		0	0	0	1
45					1			0	120	60	0	0		0	0	0	0	0	0		0	0	0		0	0	0	0
46					1			0	120	70	0	0		0	0	0	0	0	1		1	0	0		0	0	0	0
47					0			1	140	90	1	0		0	0	0	0	0	0		0	0	0		0	0	0	0
48					1			0	165	95	0	0		0	0	0	0	0	0		0	0	1		0	0	0	1
50					1			0	120	70	0	0		0	0	0	0	0	0		0	0	1		0	0	0	0
51					0			0	130	85	0	0		0	0	0	0	0	1		1	1	0		1	0	1	1
52					0			1	150	70	0	0		0	0	0	0	0	1		1	1	0		0	0	0	1
53					1			0	160	80	0	0		0	0	0	0	0	0		0	1	0		0	1	0	0
54					1			1	150	100	0	0		0	0	0	0	0	0		0	0	0		0	0	0	0
55					1			1	115	70	0	0		0	0	0	0	0	0		0	0	0		1	0	0	1
57					0			0	110	70	1	0		0	0	0	0	0	0		0	0	0		0	0	1	0
58					1			1	160	80	0	0		0	0	0	0	0	0		0	0	0		0	1	0	0
60					1			0	140	80	0	0		0	0	0	0	0	0		0	0	1		0	0	0	0
63					1			0	150	80	0	0		0	0	0	0		0	0	0	0	0		0	0	0	0
64					0			0	160	90	0	0		0	0	0	0		0		0	0	0		1	0	0	0
					48

## Sheet: Anamnese 2
		sexe																																		Medication	systolic bloodpressure	diastolic bloodpressure	Puls	antihypertensive medication
		0																							0		1									0	109	74		0	0
		1																							0		1										125	88		0	0
		0																							0		0
		0																							0		0										98	73		0	0
		0																							1		1										121	77		0	0
		1																							1		1									Nexium	130	80		0	0
		1																							1		0									Enalapril	140	78	65	1	1
		0																							1		0									L-Thyroxin, Pille, versch, hoöopath Mittel	119	85		0	0
		1																							0		0										114	80		0	0
		0																							0		0										120	83		0	0
		0																							0		1									Cortison and Oxycodon	120	83		1	2
		0																							0		1										142	94		0	0
		0
		0																							0		0									Valsartan, Remifemin	139	89		1	1
		1																							0		0										158	90		0	0
		0																							0		1										134	85		0	0
		1																							0		1									0	144	84		0	0
		1																							0		0										143	82		0	0
		1																							0		0									Ibuprofen	139	89		0	0
		1																							0		0									0	113	66		0	0
		1																							0		1									Amlodipin, Metoprolol, Ramipril	134	76	46	1	3
		0																							1		1									L-Thyroxin	125	90	55	0	0
		0																							0		0									0	160	90	85	0	0
		0																							0		0									0	105	74	66	0	0
		0																							0		0									0	114	86	71	0	0
		0																							0		1									0	114	87		0	0
		0																							0		0									0	154	97	63	0	0
		1																							1		0										128	93	71	0	0
		0																							0		0									Amitryptilin	145	100	100	0	0
		0																							0		1									ACE-Hemmer/Ramipril	126	94	64	1	2
		1																							0		1										146	96	70	0	0
		1																							1		0									0	153	75		0	0
		1																							0		0										141	97		0	0
		1																							0		1									BloPress Hexal	144	83		1	1
		1																							1		1										126	74		0	0
		16			0

## Sheet: Anamnese 4
				EHEC-AKA-Nr.			EHEC positive?	abdominal pain	diarrhea		bloody diarrhea		nausea	when	vomiting	when			concentration problems since the EHEC infection	neurologic impairment	type of neurological impairment													Medication	systolic bloodpressure	diastolic bloodpressure	Pulse	antihypertensive medication
				16		1	0	0	0		0	0	0	0	0	0	0		0	0	0	0	0	0	0	0	0	0	0	0	0	0	0	0				0
				7		1	0	0	0		0	0	0	0	0	0	0		0	0	0	0	0	0	0	0	0	0	0	0	0	0	0	Valsartan				1
				31		1	0	1	1		0	in the morning	1	in the morgning	0	0	0		0	1	unknown	0	0	0	0	0	0	0	0	0	0	0	0	Verapamil, Novamin sulfon, Insulin				1
				14		1	0	0	0		0	0	0	0	0	0	0		0	0	0	0	0	0	1	0	0	0	visus worsening	0	0	0	0	0	145	90		0
				57		1	0	1	1		0	0	0	0	0	0	1		0	0	0	0	1	1	0	0	0	0	0	0	0	0	0	0	126	85	48	0
				18		1	0	0	0		0	0	0	0	0	0	0		0	0	0	0	0	0	0	0	0	0	0	0	0	0	0	L-thyroxin	104	70		0
				20		1	0	0	0		0	0	0	0	0	0	0		0	0	0	0	0	1	0	0	0	0	0	0	0	0	0	Ramipril	150	95		1
				48		1	0	0	0		0	0	0	0	0	0	0		0	0	0	0	0	0		0	0	0	0	0	0	0	0	Candesartan, Nebivolol	130	80		2
				22		1	0	0	0		0	0	0	0	0	0	0		0	0	0	0	0	0	0	0	0	0	0	0	0	0	0	0	100	70		0
				45		1	0	0	0		0	0	0	0	0	0	0		1	0	0	0	0	0	0	0	0	0	0	0	0	0	0	0	133	97	77	0
				25		1	0	0	0		0	0	0	0	0	0	0		0	0	0	0	0	1	0	0	0	0	0	0	0	0	0	0	142	92		0
				42		1	0	0	0		0	0	0	0	0	0	0		0	0	0	0	0	0	0	0	0	0	0	0	0	0	0	0	104	80		0
				12		1	0	1	0		0	0	1	after fatty lunch	0	0	1		0	0	0	0	0	1	0	0	0	0	0	0	0	0	0	0				0
				44		1	0	1	0		0	0	1		1		0		1	0	0	0	0	0	0	0	0	0	0	0	0	0	1	0	113	78		0
				54		1	0	0	0		0	0	0	0	0	0	0		0	0	0	0	1	0	1	0	0	0	0	renal impairment	0	0	0	Nexium, Ramipril	115	90		1
				5		1	0	1	1		0	0	1	rarely	0	0	1		1	0	0	0	0	0	1	0	0	hair loss	0	0		0	0	0	131	86
				55		1	0	0	0		0	0	0	0	0	0	0		0	0	0	0	0	0	1	0	0	0	impaired vision	renal impairment	0	0	0	Amlodipin, Ramipril, Metoprolol	130	75		3
						1	0	0	0		0	0	0	0	0	0	0		0	0	0	0	0	0	0	0	0	0	0	0	0	0	0	Enalapril, Nifedipin	160	90		2
						18
